# Supplementary material for: An Efficient Method to Prepare Barcoded cDNA Libraries from Plant Callus for Long-Read Sequencing
Source: Methods Protoc. 2023 Mar 15;6(2):31. doi: 10.3390/mps6020031 (PMC10037601; doi:10.3390/mps6020031)
Supplement: Supplementary file 1 [file mps-06-00031-s001.zip]

Archive with 1 entries (1 files):
- mps-2219963-supplementary.pdf
